# Supplementary material for: Selfish chromosomal drive shapes recent centromeric histone evolution in monkeyflowers
Source: PLoS Genet. 2021 Apr 22;17(4):e1009418. doi: 10.1371/journal.pgen.1009418 (PMC8061799; doi:10.1371/journal.pgen.1009418)
Supplement: S2 Table — (XLSX) [file pgen.1009418.s006.xlsx]

## Sheet: Sheet1
Line	Location	MDL11	Reference	Accession #
DUN	Florence, OR	D-	1	SRX030973
IM1054	Iron Mountain, OR	D	2	SAMN05852518
IM106	Iron Mountain, OR	D-	2	SAMN05852485
IM109	Iron Mountain, OR	D-	3	SRX021073
IM1145	Iron Mountain, OR	D	3	SRX021074
IM115	Iron Mountain, OR	D	2	SAMN05852486
IM1152	Iron Mountain, OR	D-	2	SAMN05852520
IM116	Iron Mountain, OR	D	2	SAMN05852487
IM1192	Iron Mountain, OR	D-	2	SAMN05852522
IM138	Iron Mountain, OR	D	2	SAMN05852490
IM160 x IM767	Iron Mountain, OR	D x D- F1	this study	PRJNA576504
IM170	Iron Mountain, OR	D-	2	SAMN05852491
IM179	Iron Mountain, OR	D-	2	SAMN05852492
IM238	Iron Mountain, OR	D-	2	SAMN05852495
IM239	Iron Mountain, OR	D	2	SAMN05852496
IM266	Iron Mountain, OR	D-	2	SAMN05852497
IM275	Iron Mountain, OR	D-	2	SAMN05852499
IM359	Iron Mountain, OR	D-	2	SAMN05852502
IM412	Iron Mountain, OR	D-	2	SAMN05852503
IM479	Iron Mountain, OR	D-	3	SRX021077
IM502	Iron Mountain, OR	D	2	SAMN05852504
IM549	Iron Mountain, OR	D	2	SAMN05852505
IM62	Iron Mountain, OR	D	3	SRX021072
IM624	Iron Mountain, OR	D-	3	SRX021075
IM657	Iron Mountain, OR	D	2	SAMN05852507
IM664	Iron Mountain, OR	D	4	SAMN04517335
IM667	Iron Mountain, OR	D-	2	SAMN05852509
IM693	Iron Mountain, OR	D-	3	SRX021078
IM709	Iron Mountain, OR	D-	2	SAMN05852510
IM712	Iron Mountain, OR	D	this study	PRJNA576504
IM742	Iron Mountain, OR	D	2	SAMN05852511
IM767	Iron Mountain, OR	D-	3	SRX021079
IM777	Iron Mountain, OR	D-	2	SAMN05852512
IM785	Iron Mountain, OR	D-	2	SAMN05852513
IM835	Iron Mountain, OR	D-	3	SRX021076
IM909	Iron Mountain, OR	D	2	SAMN05852516
IM922	Iron Mountain, OR	D	2	SAMN05852517
LMC24	California	D-	1	SRX030680
MAR	Oregon	D-	1	SRX030542
AHQT	Wyoming	D-	1	SRX142379
Reference
1	Brandvain Y, Kenney AM, Flagel L, Coop G, Sweigart AL. Speciation and introgression between Mimulus nasutus and Mimulus guttatus. PLoS Genetics. 2014;10: e1004410. doi:10.1371/journal.pgen.1004410
2	Puzey JR, Willis JH, Kelly JK. Population structure and local selection yield high genomic variation in Mimulus guttatus. Mol Ecol. 2017;26: 519–535. doi:10.1111/mec.13922
3	Flagel LE, Willis JH, Vision TJ. The standing pool of genomic structural variation in a natural population of Mimulus guttatus. Genome Biol Evol. 2014;6: 53–64. doi:10.1093/gbe/evt199
4	Lee YW, Fishman L, Kelly JK, Willis JH. A segregating inversion generates fitness variation in yellow monkeyflower (Mimulus guttatus). Genetics. Genetics; 2016;202: 1473–1484. doi:10.1534/genetics.115.183566
