# Supplementary material for: Selfish chromosomal drive shapes recent centromeric histone evolution in monkeyflowers
Source: PLoS Genet. 2021 Apr 22;17(4):e1009418. doi: 10.1371/journal.pgen.1009418 (PMC8061799; doi:10.1371/journal.pgen.1009418)
Supplement: S4 Table — (XLSX) [file pgen.1009418.s008.xlsx]

## Sheet: Sheet1
Migut #	Order	Arabidopsis homologue	Description
K01047	838	AT1G11680	CYTOCHROME P450 51G1
K01046	839	AT5G13400	Major facilitator superfamily protein
K01045	840	AT4G14100	transferases, transferring glycosyl groups
K01044	841	AT5G13390	no exine formation 1
K01043	842	AT4G12420	Cupredoxin superfamily protein
K01153	843
K01152	844	AT3G57680	Peptidase S41 family protein
K01151	845
K01150	846	AT5G47900	Protein of unknown function (DUF1624)
K01149	847	AT3G51980	ARM repeat superfamily protein
K01148	848	AT5G47860	Protein of unknown function (DUF1350)
K01147	849	AT5G57330	Galactose mutarotase-like superfamily protein
K01146	850
K01145	851	AT1G31260	zinc transporter 10 precursor
K01144	852	AT1G31260	zinc transporter 10 precursor
K01143	853	AT3G06240	F-box family protein
K01142	854
K01141	855	AT1G31260	zinc transporter 10 precursor
K01140	856
K01139	857
K01138	858	AT1G67720	Leucine-rich repeat protein kinase family protein
K01137	859	AT4G23730	Galactose mutarotase-like superfamily protein
K01136	860	AT1G44960	SNARE associated Golgi protein family
K01135	861	AT1G28190
K01134	862	AT1G44900	minichromosome maintenance (MCM2/3/5) family protein
K01133	863	AT1G21280
K01132	864	AT5G47920
K01259	875	AT4G29900	autoinhibited Ca(2+)-ATPase 10
K01258	876	AT3G46920	Protein kinase superfamily protein with octicosapeptide/Phox/Bem1p domain
K01257	877	AT1G34070
K01256	878	AT5G58200	Calcineurin-like metallo-phosphoesterase superfamily protein
K01255	879	AT3G21180	autoinhibited Ca(2+)-ATPase 9
K01254	880	AT4G38950	ATP binding microtubule motor family protein
K01253	881	AT1G13750	Purple acid phosphatases superfamily protein
K01252	882	AT5G47770	farnesyl diphosphate synthase 1
K01251	883	AT3G27110	Peptidase family M48 family protein
K01250	884
K01249	885	AT3G02870	Inositol monophosphatase family protein
K01248	886
K01247	887
K01246	888	AT5G47770	farnesyl diphosphate synthase 1
K01245	889	AT3G03730	F-box family protein with a domain of unknown function (DUF295)
K01244	890
K01243	891
K01242	892
K01241	893	AT2G30360	SOS3-interacting protein 4
K01240	894
K01239	895
K01238	896	AT3G24100	Uncharacterised protein family SERF
K01237	897	AT3G57680	Peptidase S41 family protein
K01236	898	AT5G12080	mechanosensitive channel of small conductance-like 10
K01235	899	AT1G51290	F-box and associated interaction domains-containing protein
K01234	900	AT5G35330	methyl-CPG-binding domain protein 02
K01233	901	AT5G35330	methyl-CPG-binding domain protein 02
K01232	902	AT4G29900	autoinhibited Ca(2+)-ATPase 10
K01231	903	AT3G46920	Protein kinase superfamily protein with octicosapeptide/Phox/Bem1p domain
K01230	904	AT5G53390	O-acyltransferase (WSD1-like) family protein
K01228/K01229	905	AT2G26430	arginine-rich cyclin 1
K01227	907
K01226	908	AT5G18750	DNAJ heat shock N-terminal domain-containing protein
K01225	909	AT3G07610	Transcription factor jumonji (jmjC) domain-containing protein
K01224	910	AT5G65430	general regulatory factor 8
K01223	911	AT5G55160	small ubiquitin-like modifier 2
K01222	912	AT3G25040	endoplasmic reticulum retention defective 2B
K01221	913	AT4G24610
K01220	914	AT3G49000	RNA polymerase III subunit RPC82 family protein
K01219	915	AT2G23360	Plant protein of unknown function (DUF869)
K01218	916
K01217	917	AT3G07610	Transcription factor jumonji (jmjC) domain-containing protein
K01216	918	AT3G07610	Transcription factor jumonji (jmjC) domain-containing protein
K01215	919
K01214	920	AT4G08620	sulphate transporter 1;1
K01213	921	AT2G17700	ACT-like protein tyrosine kinase family protein
K01212	922	AT3G50120	Plant protein of unknown function (DUF247)
K01211	923	AT5G13870	xyloglucan endotransglucosylase/hydrolase 5
K01210	924	AT3G43660	Vacuolar iron transporter (VIT) family protein
K01209	925	AT3G51510
K01208	926	AT3G55510	Noc2p family
K00944	927	AT5G16370	acyl activating enzyme 5
K01154	928	AT5G16370	acyl activating enzyme 5
K01155	929	AT3G02700	NC domain-containing protein-related
K01156	930	AT5G63870	serine/threonine phosphatase 7
K01157	931	AT1G21540	AMP-dependent synthetase and ligase family protein
K01158	932	AT5G37020	auxin response factor 8
K01159	933	AT1G78690	Phospholipid/glycerol acyltransferase family protein
K01160	934
K01161	935	AT5G65930	kinesin-like calmodulin-binding protein (ZWICHEL)
K01162	936	AT5G45890	senescence-associated gene 12
K01163	937	AT5G50260	Cysteine proteinases superfamily protein
K01164	938	AT1G65730	YELLOW STRIPE like 7
K01165	939	AT1G21970	Histone superfamily protein
K01166	940	AT2G38880	nuclear factor Y, subunit B1
K01167	941	AT1G30300	Metallo-hydrolase/oxidoreductase superfamily protein
K01168	942
K01169	943	AT5G45890	senescence-associated gene 12
K01170	944
K01171	945	AT3G05320	O-fucosyltransferase family protein
K01172	946	AT1G31260	zinc transporter 10 precursor
K01173	947	AT1G31260	zinc transporter 10 precursor
K01174	948	ATCG00680	photosystem II reaction center protein B
K01175	949	AT2G35035	urease accessory protein D
K01176	950	AT1G21970	Histone superfamily protein
K01177	951	AT1G24310
K01178	952	AT5G16370	acyl activating enzyme 5
K01179	953	AT2G31490
K01180	954	AT1G65730	YELLOW STRIPE like 7
K01181	955
K01182	956	AT1G24350	Acid phosphatase/vanadium-dependent haloperoxidase-related protein
K01183	957	AT3G07610	Transcription factor jumonji (jmjC) domain-containing protein
K01184	958	AT1G78060	Glycosyl hydrolase family protein
K01185	959	AT5G36960
K01186	960	ATCG00860	Chloroplast Ycf2;ATPase, AAA type, core
K01187	961	AT1G03700	Uncharacterised protein family (UPF0497)
K01188	962	AT3G02680	nijmegen breakage syndrome 1
K01189	963	AT1G65690	Late embryogenesis abundant (LEA) hydroxyproline-rich glycoprotein family
K01190	964	AT1G10865
K01191	965	AT3G48310	cytochrome P450, family 71, subfamily A, polypeptide 22
K01192	966	AT5G47550	Cystatin/monellin superfamily protein
K01193	967	AT3G48310	cytochrome P450, family 71, subfamily A, polypeptide 22
K01194	968
K01195	969	AT4G16444
K01196	970	AT1G21930
K01197	971
K01198	972	AT1G65700	Small nuclear ribonucleoprotein family protein
K01199	973	AT1G13320	protein phosphatase 2A subunit A3
K01200	974	AT5G11380	1-deoxy-D-xylulose 5-phosphate synthase 3
K01201	975	AT3G02690	nodulin MtN21 /EamA-like transporter family protein
K01202	976	AT2G03200	Eukaryotic aspartyl protease family protein
K01203	977	AT1G65710
K01204	978	AT1G65820	microsomal glutathione s-transferase, putative
K01205	979	AT3G07040	NB-ARC domain-containing disease resistance protein
K01206	980	AT5G61190	putative endonuclease or glycosyl hydrolase with C2H2-type zinc finger domain
K01207	981	AT5G04885	Glycosyl hydrolase family protein
K00751	982	ATCG00720	photosynthetic electron transfer B
K00750	983	AT1G29930	chlorophyll A/B binding protein 1
K00749	984	AT1G73370	sucrose synthase 6
K00748	985	AT5G57500	Galactosyltransferase family protein
K00747	986	AT1G65900
K00746	987	AT3G48030	hypoxia-responsive family protein / zinc finger (C3HC4-type RING finger) family protein
K00745	988	AT1G65910	NAC domain containing protein 28
K00744	989	AT1G78380	glutathione S-transferase TAU 19
K00743	990	AT5G17290	autophagy protein Apg5 family
K00742	991	AT5G37260	Homeodomain-like superfamily protein
K00741	992	AT3G51520	diacylglycerol acyltransferase family
K00740	993	AT3G03250	UDP-GLUCOSE PYROPHOSPHORYLASE 1
K00739	994	AT1G73360	homeodomain GLABROUS 11
K00738	995	AT1G73360	homeodomain GLABROUS 11
K00737	996	AT1G28690	Tetratricopeptide repeat (TPR)-like superfamily protein
K00752	997	AT3G17480	F-box and associated interaction domains-containing protein
K00753	998
K00754	999	AT1G13690	ATPase E1
K00755	1000
K00756	1001
K00757	1002
K00758	1003	AT3G19760	eukaryotic initiation factor 4A-III
K00759	1004	AT5G63520
K00970	1005	AT1G21270	wall-associated kinase 2
K00971	1006	AT2G32090	Lactoylglutathione lyase / glyoxalase I family protein
K00972	1007	AT1G21240	wall associated kinase 3
K00973	1008	AT1G21230	wall associated kinase 5
K00974	1009	ATCG01310	ribosomal protein L2
K00975	1010	AT5G17240	SET domain group 40
K00976	1011	AT5G17230	PHYTOENE SYNTHASE
K00977	1012	AT5G36110	cytochrome P450, family 716, subfamily A, polypeptide 1
K00978	1013	AT5G17220	glutathione S-transferase phi 12
K00979	1014	AT1G65890	acyl activating enzyme 12
K00980	1015	AT4G19640	Ras-related small GTP-binding family protein
K00981	1016	AT1G65840	polyamine oxidase 4
K00982	1017	AT3G02720	Class I glutamine amidotransferase-like superfamily protein
K00983	1018	AT3G02710	ARM repeat superfamily protein
K01079	1019	AT1G73360	homeodomain GLABROUS 11
K01080	1020
K01081	1021
K01082	1022
K01083	1023
K01084	1024
K01085	1025	AT1G65950	Protein kinase superfamily protein
K01086	1026	AT1G65930	cytosolic NADP+-dependent isocitrate dehydrogenase
K01087	1027	AT1G73360	homeodomain GLABROUS 11
K01088	1028	AT1G73360	homeodomain GLABROUS 11
K01089	1029	AT3G03480	acetyl CoA:(Z)-3-hexen-1-ol acetyltransferase
K01090	1030
K01091	1031
K01092	1032	AT1G73360	homeodomain GLABROUS 11
K01093	1033	AT3G03480	acetyl CoA:(Z)-3-hexen-1-ol acetyltransferase
K01094	1034	AT5G17540	HXXXD-type acyl-transferase family protein
K01095	1035	AT3G03480	acetyl CoA:(Z)-3-hexen-1-ol acetyltransferase
K01096	1036	AT3G03270	Adenine nucleotide alpha hydrolases-like superfamily protein
K01097	1037	AT3G03270	Adenine nucleotide alpha hydrolases-like superfamily protein
K01098	1038	AT1G51790	Leucine-rich repeat protein kinase family protein
K01099	1039
K01100	1040	AT3G03480	acetyl CoA:(Z)-3-hexen-1-ol acetyltransferase
K01101	1041
K01102	1042	AT5G17540	HXXXD-type acyl-transferase family protein
K01103	1043	AT5G17540	HXXXD-type acyl-transferase family protein
K01104	1044	AT3G03270	Adenine nucleotide alpha hydrolases-like superfamily protein
K01105	1045	AT5G17540	HXXXD-type acyl-transferase family protein
K01115	1046	AT5G17540	HXXXD-type acyl-transferase family protein
K01114	1047	AT4G05230	Ubiquitin-like superfamily protein
K01113	1048	AT5G37370	PRP38 family protein
K01112	1049	AT5G37478	TPX2 (targeting protein for Xklp2) protein family
K01111	1050	AT1G66080
K01110	1051	AT5G16550
K01109	1052	AT1G35210
K01108	1053
K01107	1054	AT5G16560	Homeodomain-like superfamily protein
K01106	1055	AT1G70520	cysteine-rich RLK (RECEPTOR-like protein kinase) 2
K00943	1056	AT3G23220	Integrase-type DNA-binding superfamily protein
K00942	1057	AT3G23240	ethylene response factor 1
K00941	1058	AT3G23240	ethylene response factor 1
K00940	1059	AT3G23240	ethylene response factor 1
K00939	1060	AT3G23240	ethylene response factor 1
K00938	1061	AT4G01240	S-adenosyl-L-methionine-dependent methyltransferases superfamily protein
K00937	1062	AT3G02850	STELAR K+ outward rectifier
K00936	1063	AT3G02860	zinc ion binding
K00935	1064	AT3G07530
K00934	1065	AT5G37530	NAD(P)-binding Rossmann-fold superfamily protein
K00933	1066	AT3G52640	Zn-dependent exopeptidases superfamily protein
K00932	1067	AT3G18670	Ankyrin repeat family protein
K00931	1068	AT1G21970	Histone superfamily protein
K00930	1069	AT2G24840	AGAMOUS-like 61
K00929	1070	ATCG00720	photosynthetic electron transfer B
K00928	1071	AT3G56830	Protein of unknown function (DUF565)
K00927	1072	AT5G18525	protein serine/threonine kinases;protein tyrosine kinases;ATP binding;protein kinases
K00926	1073	AT5G37510	NADH-ubiquinone dehydrogenase, mitochondrial, putative
K00925	1074	AT5G37540	Eukaryotic aspartyl protease family protein
K00924	1075	AT1G09680	Pentatricopeptide repeat (PPR) superfamily protein
K00923	1076	AT5G66460	Glycosyl hydrolase superfamily protein
K00922	1077	AT5G66460	Glycosyl hydrolase superfamily protein
K00921	1078
K00920	1079	AT5G37600	glutamine synthase clone R1
K00919	1080
K00918	1081	AT5G37630	ARM repeat superfamily protein
K00917	1082	AT2G01670	nudix hydrolase homolog 17
K00916	1083	AT5G01750	Protein of unknown function (DUF567)
K00915	1084	AT3G18150	RNI-like superfamily protein
K00914	1085	AT5G37670	HSP20-like chaperones superfamily protein
K00913	1086	AT5G17190
K00912	1087
K00911	1088	AT1G61150	LisH and RanBPM domains containing protein
K00910	1089	AT1G48480	receptor-like kinase 1
K00909	1090	AT1G48480	receptor-like kinase 1
K00908	1091
K00907	1092	AT5G66460	Glycosyl hydrolase superfamily protein
K00906	1093	AT5G66460	Glycosyl hydrolase superfamily protein
K00905	1094	AT5G16600	myb domain protein 43
K00904	1095	AT5G16610
K00903	1096	AT1G66250	O-Glycosyl hydrolases family 17 protein
K00902	1097	AT5G37710	alpha/beta-Hydrolases superfamily protein
K00901	1098	AT1G59720	Tetratricopeptide repeat (TPR)-like superfamily protein
K00900	1099	AT1G14900	high mobility group A
K00899	1100	AT5G16720	Protein of unknown function, DUF593
K00898	1101	AT5G46800	Mitochondrial substrate carrier family protein
K00897	1102	AT5G28040	DNA-binding storekeeper protein-related transcriptional regulator
K00896	1103	AT5G16710	dehydroascorbate reductase 1
K00895	1104	AT2G18620	Terpenoid synthases superfamily protein
K00894	1105	AT1G14920	GRAS family transcription factor family protein
K00893	1106	AT1G09910	Rhamnogalacturonate lyase family protein
K00892	1107	AT1G19320	Pathogenesis-related thaumatin superfamily protein
K00891	1108	AT3G06240	F-box family protein
K00890	1109
K00889	1110	AT4G39330	cinnamyl alcohol dehydrogenase 9
K00888	1111	AT4G37990	elicitor-activated gene 3-2
K00888	1111	AT4G39330	cinnamyl alcohol dehydrogenase 9
K00887	1112	AT2G02820	myb domain protein 88
K00886	1113
K00809	1114	AT3G13230	RNA-binding KH domain-containing protein
K00808	1115	AT3G13230	RNA-binding KH domain-containing protein
K00807	1116	AT5G65530	Protein kinase superfamily protein
K00806	1117	AT5G65520	Tetratricopeptide repeat (TPR)-like superfamily protein
K00805	1118	AT5G57390	AINTEGUMENTA-like 5
K00804	1119	AT4G38050	Xanthine/uracil permease family protein
K00803	1120	AT5G65495
K00802	1121	AT5G65490
K00801	1122	AT2G22570	nicotinamidase 1
K00800	1123	AT2G22560	Kinase interacting (KIP1-like) family protein
K00799	1124	AT4G38060
K00798	1125	AT4G38070	basic helix-loop-helix (bHLH) DNA-binding superfamily protein
K00797	1126	AT5G10490	MSCS-like 2
K00796	1127	AT4G24530	O-fucosyltransferase family protein
K00795	1128
K00794	1129	AT1G09820	Pentatricopeptide repeat (PPR-like) superfamily protein
K00793	1130	AT5G10470	kinesin like protein for actin based chloroplast movement 1
K00792	1131	AT2G22530	Alkaline-phosphatase-like family protein
K00791	1132	AT1G62970	Chaperone DnaJ-domain superfamily protein
K00790	1133
K00789	1134
K00788	1135
K00787	1136
K00786	1137	AT4G38090	Ribosomal protein S5 domain 2-like superfamily protein
K00785	1138	AT5G65450	ubiquitin-specific protease 17
K00784	1139	AT2G22500	uncoupling protein 5
K00783	1140
K00782	1141
K00781	1142	AT5G38190
K00780	1143	AT1G68960	Protein of unknown function (DUF295)
K00779	1144	AT4G24610
K00778	1145	AT2G39445	Phosphatidylinositol N-acetylglucosaminyltransferase, GPI19/PIG-P subunit
K00777	1146	AT1G80770	P-loop containing nucleoside triphosphate hydrolases superfamily protein
K00776	1147	AT5G65430	general regulatory factor 8
K00775	1148	AT5G65420	CYCLIN D4;1
K00774	1149	AT2G22480	phosphofructokinase 5
K00773	1150
K00772	1151	AT1G26290
K00771	1152	AT2G23360	Plant protein of unknown function (DUF869)
K00770	1153	AT3G49000	RNA polymerase III subunit RPC82 family protein
K00769	1154	AT1G45688
K00768	1155	AT5G67080	mitogen-activated protein kinase kinase kinase 19
K00767	1156	AT5G67030	zeaxanthin epoxidase (ZEP) (ABA1)
K00766	1157	AT5G67020
K00765	1158	AT1G18210	Calcium-binding EF-hand family protein
K00764	1159	AT3G19200
K00763	1160	AT3G19184	AP2/B3-like transcriptional factor family protein
K00762	1161	AT3G19150	KIP-related protein 6
K00761	1162	AT3G05090	Transducin/WD40 repeat-like superfamily protein
K00760	1163
K00816	1164	AT3G50620	P-loop containing nucleoside triphosphate hydrolases superfamily protein
K00817	1165	AT3G50530	CDPK-related kinase
K00818	1166	AT2G26560	phospholipase A 2A
K00819	1167
K00820	1168
K00821	1169
K00822	1170
K00823	1171
K00824	1172
K00825	1173	AT5G66850	mitogen-activated protein kinase kinase kinase 5
K00826	1174	AT5G66860	Ribosomal protein L25/Gln-tRNA synthetase, anti-codon-binding domain
K00827	1175	AT2G23660	LOB domain-containing protein 10
K00828	1176	AT4G37180	Homeodomain-like superfamily protein
K00829	1177	AT5G66880	sucrose nonfermenting 1(SNF1)-related protein kinase 2.3
K00830	1178	AT4G37170	Pentatricopeptide repeat (PPR) superfamily protein
K00831	1179	AT5G66920	SKU5 similar 17
K00832	1180	AT3G50440	methyl esterase 10
K00833	1181	AT3G50410	OBF binding protein 1
K00834	1182	AT2G23540	GDSL-like Lipase/Acylhydrolase superfamily protein
K00835	1183	AT4G37100	Pyridoxal phosphate (PLP)-dependent transferases superfamily protein
K00836	1184	AT2G23470	Protein of unknown function, DUF647
K00837	1185	AT2G26490	Transducin/WD40 repeat-like superfamily protein
K00838	1186	AT4G37090
K00839	1187	AT2G23450	Protein kinase superfamily protein
K00840	1188	AT4G37200	Thioredoxin superfamily protein
K00841	1189	AT1G10747	Maternally expressed gene (MEG) family protein
K00842	1190	AT4G37210	Tetratricopeptide repeat (TPR)-like superfamily protein
K00843	1191
K00844	1192	AT3G50810	Uncharacterised protein family (UPF0497)
K00845	1193	AT2G29760	Tetratricopeptide repeat (TPR)-like superfamily protein
K00846	1194
K00847	1195	AT2G23755
K00848	1196
K00849	1197	AT3G50780
K00850	1198	AT4G36860	LIM domain-containing protein
K00851	1199	AT4G36860	LIM domain-containing protein
K00852	1200	AT5G66631	Tetratricopeptide repeat (TPR)-like superfamily protein
K00853	1201	AT2G33580	Protein kinase superfamily protein
K00854	1202	AT1G19690	NAD(P)-binding Rossmann-fold superfamily protein
K00855	1203	AT2G23790	Protein of unknown function (DUF607)
K00856	1204	AT4G34320	Protein of unknown function (DUF677)
K00857	1205	AT1G13245	ROTUNDIFOLIA like 17
K00858	1206	AT1G67260	TCP family transcription factor
K00859	1207	AT5G38660	acclimation of photosynthesis to environment
K00860	1208	AT5G38640	NagB/RpiA/CoA transferase-like superfamily protein
K00861	1209	AT5G38630	cytochrome B561-1
K00862	1210
K00863	1211	AT3G02420
K00864	1212	AT5G38560	Protein kinase superfamily protein
K00865	1213	AT5G15900	TRICHOME BIREFRINGENCE-LIKE 19
K00866	1214	AT5G15890	TRICHOME BIREFRINGENCE-LIKE 21
K00867	1215	AT1G14130	2-oxoglutarate (2OG) and Fe(II)-dependent oxygenase superfamily protein
K00868	1216	AT1G14130	2-oxoglutarate (2OG) and Fe(II)-dependent oxygenase superfamily protein
K00869	1217	AT1G14130	2-oxoglutarate (2OG) and Fe(II)-dependent oxygenase superfamily protein
K00870	1218	AT3G30841	Cofactor-independent phosphoglycerate mutase
K00871	1219	AT5G38710	Methylenetetrahydrofolate reductase family protein
K00872	1220	AT5G38720
K00873	1221	AT5G38760	Late embryogenesis abundant protein (LEA) family protein
K00874	1222	AT2G24762	glutamine dumper 4
K00875	1223	AT3G02350	galacturonosyltransferase 9
K00876	1224	AT4G18430	RAB GTPase homolog A1E
K00877	1225	AT3G30530	basic leucine-zipper 42
K00878	1226	AT5G15680	ARM repeat superfamily protein
K00879	1227	AT5G49550
K00880	1228	AT5G15700	DNA/RNA polymerases superfamily protein
K00881	1229	AT2G33730	P-loop containing nucleoside triphosphate hydrolases superfamily protein
K00882	1230	AT5G15750	Alpha-L RNA-binding motif/Ribosomal protein S4 family protein
K00883	1231	AT5G15780	Pollen Ole e 1 allergen and extensin family protein
K00884	1232	AT3G45080	P-loop containing nucleoside triphosphate hydrolases superfamily protein
K00885	1233
